# Supplementary material for: Fast SARS-CoV-2 Variant Detection Using Snapback Primer High-Resolution Melting
Source: Diagnostics (Basel). 2021 Sep 28;11(10):1788. doi: 10.3390/diagnostics11101788 (PMC8534650; doi:10.3390/diagnostics11101788)
Supplement: Supplementary file 1 [file diagnostics-11-01788-s001.zip]

Archive with 1 entries (1 files):
- diagnostics-1366556- Supplemental Figures.pdf
